# Supplementary material for: Apolipoprotein E ε4 Polymorphism as a Risk Factor for Ischemic Stroke: A Systematic Review and Meta-Analysis
Source: Dis Markers. 2022 Feb 3;2022:1407183. doi: 10.1155/2022/1407183 (PMC8831053; doi:10.1155/2022/1407183)
Supplement: Supplementary Materials — Supplementary material Table 1: fifteen of the included studies provide data about different subtypes of IS: LAA, SAD, and CE. Supplementary material Table 2: Newcastle-Ottawa Scale (NOS) score of included studies. Supplementary material Table 3: PRISMA list of our meta-analysis. Supplementary material Table 4: sensitivity analysis of the association between ApoE gene polymorphisms and IS. Supplementary material Table 5: publication bias and heterogeneity of our meta-analysis. Supplementary material Figure 1: funnel plots for studies included in Figures 2A–G. Supplementary material Figure 2: funnel plots for studies included in Figures 3A–G. Supplementary material Figure 3: results of meta-regression. [file 1407183.f1.zip]

Archive with 4 entries (4 files):
- Supplementary materials.Figure 2.pdf
- Supplementary materials.Figure 3.pdf
- Supplementary materials.Figure1.pdf
- Supplementary tables.docx
